# Supplementary material for: Prognostic Factors in Colorectal Liver Metastases: An Exhaustive Review of the Literature and Future Prospectives
Source: Cancers (Basel). 2025 Jul 31;17(15):2539. doi: 10.3390/cancers17152539 (PMC12346680; doi:10.3390/cancers17152539)
Supplement: Supplementary file 1 [file cancers-17-02539-s001.zip]

Archive with 1 entries (1 files):
- cancers-3722592-supplementary.pdf
